# Supplementary material for: Seasonal fluctuation of oribatid mite communities in forest microhabitats
Source: PeerJ. 2018 Jun 4;6:e4863. doi: 10.7717/peerj.4863 (PMC5991301; doi:10.7717/peerj.4863)
Supplement: Table S1 [file peerj-06-4863-s002.xlsx]

## Sheet: Tabelle1
weights in gramm	January	February	March	April	May	June	July	August	September	October	November	December
Litter1	47	26	14	23	17	18	9	33	24	22	15	10
Litter2	21	36	9	16	11	13	8	19	15	15	17	15
Litter3	10	31	14	16	20	14	10	34	12	14	19	11
Litter4	16	32	10	7	21	8	10	41	11	20	9	19
Litter5	27	20	9	11	5	8	8	35	15	25	16	21
Litter6	20	15	10	30	10	9	19	47	8	18	26	14
Litter7	16	27	16	10	15	13	13	23	13	15	13	20
Litter8	20	37	10	16	13	1	9	39	11	11	9	16
Litter9	27	51	10	20	8	16	19	38	16	10	12	18
Litter10	16	23	9	40	7	14	11	44	25	21	21	12
Deadwood1	3	15	24	14	7	5	3	16	14	5	9	20
Deadwood2	45	14	7	10	12	7	5	25	11	14	10	9
Deadwood3	19	14	13	7	12	0	8	24	5	7	7	22
Deadwood4	19	15	5	7	13	7	5	26	8	4	5	15
Deadwood5	8	18	2	17	14	8	5	10	7	8	8	17
Deadwood6	11	10	7	19	5	6	24	15	5	9	8	8
Deadwood7	13	15	8	5	13	10	14	11	15	11	13	15
Deadwood8	4	29	0	17	19	13	19	19	8	11	9	13
Deadwood9	17	21	10	0	13	7	23	9	5	12	13	9
Deadwood10	10	25	14	8	12	13	10	12	7	13	8	9
Moss1	3	20	3	0	5	47	5	12	0	1	3	6
Moss2	0	0	0	7	0	5	4	5	2	7	2	3
Moss3	21	46	19	0	2	11	42	10	5	5	26	2
Moss4	4	4	0	0	7	0	2	54	10	6	2	6
Moss5	2	5	0	5	13	0	2	5	5	1	2	4
Moss6	5	7	0	0	1	25	3	9	5	2	3	4
Moss7	8	5	3	0	0	8	3	8	2	3	27	4
Moss8	38	48	50	0	3	2	3	3	10	5	2	3
Moss9	0	0	0	4	4	2	8	5	5	5	3	20
Moss10	0	0	0	0	7	3	2	5	3	2	2	4
