# Supplementary material for: Seasonal fluctuation of oribatid mite communities in forest microhabitats
Source: PeerJ. 2018 Jun 4;6:e4863. doi: 10.7717/peerj.4863 (PMC5991301; doi:10.7717/peerj.4863)
Supplement: Table S3 — μi(ϑ), environmental occurrence niche for air temperature; SD, standard deviation of μi(ϑ). [file peerj-06-4863-s004.xlsx]

## Sheet: Results_niche_mites
species	occurence (month)	µi (ϑ)	SD µi	p value	fate category
Pantelozetes_paolii	3	4.5122	6.46529	0.0371	colder
Ceratozetes_gracilis	3	6.00919	6.04919	0.0926	-
Berniella_sigma	10	6.63345	5.31082	< 0.001	colder
Ceratoppia_bipilis	10	6.73521	4.67057	< 0.001	colder
Damaeus_onustus	12	6.92436	5.84295	< 0.001	colder
Adoristes_ovatus	12	7.68686	5.42566	< 0.001	colder
Cultroribula_bicultrata	8	7.69288	6.98579	0.0235	colder
Poroliodes_farinosus	12	7.81101	5.09036	< 0.001	neutral
Oribatella_quadricornuta	12	7.81107	5.48061	< 0.001	neutral
Chamobates_cuspidatus	12	7.89148	5.86308	< 0.001	neutral
Brachychthoniidae_spp	12	8.0117	5.57139	< 0.001	neutral
Zygoribatula_exilix	12	8.01789	4.92847	< 0.001	neutral
Eupelops_plicatus	12	8.5326	6.10014	< 0.001	neutral
Banksinoma_lanceata	12	8.64588	6.06086	< 0.001	neutral
Achipteria_coleoptrata	12	8.72532	5.42897	< 0.001	neutral
Xenillus_tegeocranus	6	8.87926	3.45449	0.2393	-
Hermannia_gibba	12	8.92596	5.55521	< 0.001	neutral
Oribatula_tibialis	7	8.93926	4.75735	0.2128	-
Liebstadia_similis	8	8.99538	6.85124	0.1728	-
Quadroppia_quadricarinata	12	9.0346	5.95638	< 0.001	neutral
Nanhermannia_nana	12	9.48812	7.33362	< 0.001	neutral
Galumna_lanceata	10	9.59184	5.36238	0.2748	-
Tectocepheus_spp	12	9.69021	5.19184	< 0.001	neutral
Cepheus_cepheiformis	12	9.69202	6.21351	< 0.001	neutral
Phthiracaridae_spp	12	10.046	5.46545	< 0.001	neutral
Scheloribates_laevigatus	11	10.2815	5.00418	0.4132	-
Oppiella_nova	12	10.4319	5.68398	< 0.001	hotter
Liacarus_coracinus	12	10.5617	5.27819	< 0.001	hotter
Astegistes_pilosus	11	10.9529	6.56211	0.1674	-
Xenillus_clypeator	11	11.0239	6.73689	0.0821	-
Oppiella_falcata	11	11.0314	3.63683	0.0813	-
Microppia_minus	12	11.0328	7.40503	< 0.001	hotter
Damaeus_gracilipes	3	11.0666	3.54587	0.4104	-
Euzetes_globulus	12	11.1206	5.99828	< 0.001	hotter
Dissorhina_ornata	12	11.1537	6.181	< 0.001	hotter
Autogneta_longilamellata	12	11.1596	4.33869	< 0.001	hotter
Carabodes_spp	12	11.1855	5.33088	< 0.001	hotter
Eniochthonius_minutissimus	12	11.2507	5.19556	< 0.001	hotter
Suctobelbidae_spp	12	11.7924	5.09466	< 0.001	hotter
Nothrus_silvestris	12	11.9881	4.89132	< 0.001	hotter
Metabelba_pulverulenta	12	12.1598	5.12179	< 0.001	hotter
Licneremaeus_licnophorus	5	12.1645	1.72724	0.1814	-
Achipteria_nitens	12	12.3158	5.01274	< 0.001	hotter
Cymberemaeus_cymba	11	12.4131	3.21362	< 0.001	hotter
Playtnothrus_peltifer	12	12.512	5.22395	< 0.001	hotter
Chamobates_subglobulus	5	12.5663	4.16855	0.1456	-
Dometorina_plantivaga	5	12.9582	2.66068	0.1059	-
Nothrus_palustris	12	13.2213	6.4194	< 0.001	hotter
Medioppia_subpectinata	12	13.6013	3.73792	< 0.001	hotter
Camisia_segnis	4	13.7814	3.48236	0.0804	-
Oppia_denticulata	2	13.8555	4.17994	0.266	-
Hypochthonius_rufulus	12	14.0394	4.19179	< 0.001	hotter
Microtritia_minima	12	14.5516	4.88777	< 0.001	hotter
Multioppia_laniseta	12	15.2488	3.88591	< 0.001	hotter
Chamobates_borealis	2	16.5482	10.3181	0.0606	-
colder	6
hotter	19
neutral	14
no reponse	16
