# Supplementary material for: Seasonal fluctuation of oribatid mite communities in forest microhabitats
Source: PeerJ. 2018 Jun 4;6:e4863. doi: 10.7717/peerj.4863 (PMC5991301; doi:10.7717/peerj.4863)
Supplement: Table S4 — μi (RH), environmental occurrence niche for air humidity; SD, standard deviation of μi (RH). [file peerj-06-4863-s005.xlsx]

## Sheet: RH_mites_niche_Results
species	occurence (month)	µi (RH)	SD µi	p value	fate category
Licneremaeus_licnophorus	5	62.9756	22.9062	< 0.001	dry
Dometorina_plantivaga	5	69.2911	26.0151	< 0.001	dry
Cymberemaeus_cymba	11	74.0231	22.9863	< 0.001	dry
Cultroribula_bicultrata	8	79.04	16.5716	< 0.001	dry
Astegistes_pilosus	11	84.785	16.8431	< 0.001	dry
Ceratozetes_gracilis	3	85.0754	7.55864	0.2118	-
Oppiella_falcata	11	85.7396	16.35	< 0.001	neutral
Dissorhina_ornata	12	86.7026	18.9458	< 0.001	neutral
Liacarus_coracinus	12	86.872	16.8505	< 0.001	neutral
Microppia_minus	12	87.1235	15.3686	< 0.001	neutral
Banksinoma_lanceata	12	87.2023	20.1899	< 0.001	neutral
Damaeus_gracilipes	3	88.2843	6.18377	0.2976	-
Nothrus_silvestris	12	88.6774	16.2655	< 0.001	neutral
Chamobates_subglobulus	5	88.7083	15.8694	0.3332	-
Liebstadia_similis	8	88.818	7.22837	0.2196	-
Galumna_lanceata	10	89.0062	10.5793	0.0304	neutral
Metabelba_pulverulenta	12	89.0806	13.9069	< 0.001	neutral
Xenillus_tegeocranus	6	89.2149	12.224	0.3454	-
Scheloribates_laevigatus	11	89.5068	11.6483	< 0.001	neutral
Zygoribatula_exilix	12	89.5458	9.75494	< 0.001	neutral
Suctobelbidae_spp	12	89.8597	13.2863	< 0.001	neutral
Autogneta_longilamellata	12	89.9897	11.2166	< 0.001	neutral
Poroliodes_farinosus	12	90.0018	11.1685	< 0.001	neutral
Pantelozetes_paolii	3	90.0081	10.6667	0.3489	-
Tectocepheus_spp	12	90.5177	13.602	< 0.001	neutral
Medioppia_subpectinata	12	90.5978	9.1175	< 0.001	neutral
Ceratoppia_bipilis	10	90.9469	8.75031	0.3932	-
Oppia_denticulata	2	91.1511	4.38933	0.3726	-
Oribatula_tibialis	7	91.2427	6.35155	0.4491	-
Carabodes_spp	12	91.5323	11.801	< 0.001	neutral
Phthiracaridae_spp	12	91.5752	11.5081	< 0.001	neutral
Achipteria_coleoptrata	12	91.6005	11.83	< 0.001	neutral
Eniochthonius_minutissimus	12	91.6016	9.90912	< 0.001	neutral
Playtnothrus_peltifer	12	91.7012	11.6541	< 0.001	neutral
Oppiella_nova	12	91.7551	10.6991	< 0.001	neutral
Multioppia_laniseta	12	92.3122	13.6417	< 0.001	neutral
Nanhermannia_nana	12	92.5001	12.4478	< 0.001	neutral
Quadroppia_quadricarinata	12	92.6397	10.6236	< 0.001	neutral
Chamobates_cuspidatus	12	92.6458	13.0376	< 0.001	neutral
Brachychthoniidae_spp	12	92.7416	13.6465	< 0.001	neutral
Microtritia_minima	12	92.8145	11.0824	< 0.001	neutral
Achipteria_nitens	12	93.2117	7.92452	< 0.001	neutral
Hermannia_gibba	12	93.2196	9.96279	< 0.001	neutral
Hypochthonius_rufulus	12	94.0498	6.48688	< 0.001	neutral
Damaeus_onustus	12	94.0615	13.2208	< 0.001	neutral
Cepheus_cepheiformis	12	94.2034	9.30898	< 0.001	wet
Euzetes_globulus	12	94.508	10.4144	< 0.001	wet
Adoristes_ovatus	12	94.6053	9.59618	< 0.001	neutral
Nothrus_palustris	12	95.211	8.39273	< 0.001	neutral
Eupelops_plicatus	12	95.3304	8.28623	< 0.001	wet
Oribatella_quadricornuta	12	95.7594	9.67495	< 0.001	wet
Xenillus_clypeator	11	96.474	6.01655	< 0.001	wet
Berniella_sigma	10	96.6208	10.7535	< 0.001	wet
Camisia_segnis	4	96.7573	2.78343	0.1211	-
Chamobates_borealis	2	99.0607	14.1154	0.1208	-
dry	5
wet	6
neutral	33
no reponse	11
